# Supplementary material for: Zinc/Catechol Resin-Based Microsphere Coating for Durable Antibacterial Cotton Fabrics
Source: Polymers (Basel). 2026 May 21;18(10):1266. doi: 10.3390/polym18101266 (PMC13210553; doi:10.3390/polym18101266)
Supplement: Supplementary file 1 [file polymers-18-01266-s001.zip]

Archive with 1 entries (1 files):
- polymers-4309127-supplementary.pdf
